# Supplementary material for: Contributions of Climate and Soil Properties to Wheat and Maize Yield Based on Long-Term Fertilization Experiments
Source: Plants (Basel). 2021 Sep 24;10(10):2002. doi: 10.3390/plants10102002 (PMC8537906; doi:10.3390/plants10102002)
Supplement: Supplementary file 1 [file plants-10-02002-s001.zip]

Archive with 1 entries (1 files):
- plants-1369534-supplementary.pdf
